# Supplementary material for: Trace fossil evidence of coral-inhabiting crabs (Cryptochiridae) and its implications for growth and paleobiogeography
Source: Sci Rep. 2016 Mar 24;6:23443. doi: 10.1038/srep23443 (PMC4806305; doi:10.1038/srep23443)
Supplement: Supplementary Table S1 [file srep23443-s2.xls]

## Sheet: Sheet1
Supplementary Table S1. Data on fossil corals with crescentic cryptochirid pits.
Coral taxon	Coral type	Locality	Stratigraphic unit	Age	Number of crescentic holes	Coral size longest dimension (mm)	Coral size perpendicular to longest dimension (mm)	Height (mm)	Geometric mean of three dimensions	Width incl. lateral extensions (mm)	Height on mid-line (mm)	Pit depth excl. depression (mm), where possible	Type of crescentic pit (1: parallel to growth; 2: parellel to growth with depression; 3: about perpendicular to growth with overhang; Nogueira et al. 2014: fig. 7)	Height/width ratio	Pit lined (L) or unlined (U)	Coral size longest dimension (mm)	Coral size perpendicular to longest dimension (mm)	Height	Geometric mean of three dimensions
Manicina areolata - UF 257523 (UF 257524 for ichnofossil)	?massive	Palm Beach Aggregates 03, Palm Beach county, Florida, USA	Bermont Fm	middle Pleistocene	2	126	101	83	101.841	9.53	4.35	very deep, curved (> 20 mm)	1	0.456453	L	126	101	83	101.841
										8.17	4.09	very deep, curved (> 20 mm)	1	0.500612	L			83	0
Siderastrea cf. dalli - UF 24954 (UF 257628 for ichnofossil)	rotary	Cochran Shell Pit, Hendry county, Florida, USA	Caloosahatchee Fm, spoil	early Pleistocene	6	155	150	141	148.553	6.7	3.3	18	2	0.492537	L	155	150	141	148.553
										6.02	3.07	12	2	0.509967	L		150	141	0
										5.44	2.2	5.5	3	0.404412	L		150	141	0
										5.49	1.65	5	3	0.300546	L		150	141	0
										5.08	2.13	2.5	1	0.419291	L		150	141	0
										5.25	1.95	5.5	3	0.371429	L		150	141	0
Siderastrea siderea - UF 242842 (UF 257626 for ichnofossil)	rotary	GKK Pit 01, Palm Beach county, Florida, USA	Bermont Fm, bed 1A	middle Pleistocene	2	113	110	68	94.5497	7.11	2.95	5.5	1	0.414909	L	113	110	68	94.5497
										6.91	2.5	7	1	0.361795	L		110	68	0
Solenastrea bournoni - UF 63964 (UF 257629 for ichnofossil)	massive	Star Ranch 01, Palm Beach county, Florida, USA	Caloosahatchee/Bermont Fm, spoil	early-middle Pleistocene	8	193	145	112	146.346	5.5	2.31	6.5	2	0.42	U	193	145	112	146.346
										5.19	2.9	5	2	0.558767	U	193	145	112	146.346
										5.37	2.66	6.5	2	0.495345	U	193	145	112	146.346
										4.82	2.24	6	2	0.46473	U	193	145	112	146.346
										3.57	2.03	3	1	0.568627	U	193	145	112	146.346
										4.35	2.06	4	2	0.473563	U	193	145	112	146.346
										4.8	2.42	4	2	0.504167	U	193	145	112	146.346
										4.29	2.31	2	2	0.538462	U	193	145	112	146.346
Solenastrea hyades - UF 242450 (UF 257627 for ichnofossil)	massive	GKK Pit 01B, Palm Beach county, Florida, USA	Caloosahatchee/Bermont Fm, spoil	early-middle Pleistocene	13	156	136	120	136.547	6.47	3.06	10	1	0.472952	?L	156	136	120	136.547
										6.22	3.65	8.5	1	0.586817	?L	156	136	120	136.547
										5.16	3.53	6.5	1	0.684109	U	156	136	120	136.547
										5.98	2.58	6	1	0.431438	U	156	136	120	136.547
										5.8	3.36	7	1	0.57931	U	156	136	120	136.547
										3.34	1.07	3.5	1	0.320359	U	156	136	120	136.547
										5.18	2.61	8	1	0.503861	L	156	136	120	136.547
										5.35	2.53	5.5	1	0.472897	L	156	136	120	136.547
										5.52	2.73	11.5	1	0.494565	L	156	136	120	136.547
										6.2	2.68	7	1	0.432258	?	156	136	120	136.547
										5.81	2.79	4.5	1	0.480207	U	156	136	120	136.547
										4.97	2.48	1.5	1	0.498994	U	156	136	120	136.547
										7.1	4.5	deep (intersects with other hole)	1	0.633803	?	156	136	120	136.547
Solenastrea hyades - UF 242451 (UF 257624 for ichnofossil)	encrusting	GKK Pit 01B, Palm Beach county, Florida, USA	Caloosahatchee/Bermont Fm, spoil	early-middle Pleistocene	3	127	54	33	60.9402	4.64	2.23	5	1	0.480603	U	127	54	33	60.9402
										4.89	2.13	6.5	1	0.435583	U	127	54	33	60.9402
										4.86	2.03	6	1	0.417695	U	127	54	33	60.9402
Solenastrea hyades - UF 115115 (UF 257623 for ichnofossil)	rotary	Palm Beach Aggregates 02, Palm Beach county, Florida, USA	Bermont Fm	middle Pleistocene	1	78	74	63	71.3766	5.1	3.4	8	2	0.666667	?U	78	74	63	71.3766
Solenastrea hyades - UF 22265 (UF 257621 for ichnofossil)	encrusting	Fiftymile Bend 01, Collier county, Florida, USA	Tamiami Fm, Pinecrest beds	late Pliocene	2	105	81	20	55.4074	6.46	3.05	10	1	0.472136	?	105	81	20	55.4074
										5.01	2.45	5.5	1	0.489022	?	105	81	20	55.4074
Solenastrea hyades - UF 242456 (UF 257625 for ichnofossil)	branching	Star Ranch 01, Palm Beach county, Florida, USA	Caloosahatchee/Bermont Fm, spoil	early-middle Pleistocene	1	213	67	62	96.0024	5.08	2.8	5	1	0.551181	U	213	67	62	96.0024
Solenastrea sp. - UF 257525 (UF 257526 for ichnofossil)	massive	Palm Beach Aggregates 03, Palm Beach county, Florida, USA	Bermont Fm	middle Pleistocene	1	70	53	48	56.2607	7.17	3.28	deep (>14 mm)	2	0.457462	?L	70	53	48	56.2607
Solenastrea sp. - UF 134135 (UF 257622 for ichnofossil)	massive	Caravela Road Fill Pit 01, Guantanamo province, Cuba	Jaimanitas Fm	late Pleistocene	1	99	60	50	66.7194	6.2	3.52	deep (>15 mm)	3	0.567742	L	99	60	50	66.7194
