# Supplementary material for: Trace fossil evidence of coral-inhabiting crabs (Cryptochiridae) and its implications for growth and paleobiogeography
Source: Sci Rep. 2016 Mar 24;6:23443. doi: 10.1038/srep23443 (PMC4806305; doi:10.1038/srep23443)
Supplement: Supplementary Table S2 [file srep23443-s3.xls]

## Sheet: Sheet1
Cryptochirid crab species	Shape domicile	Countries [based on cited ref(s) only, resp.]	Coral host taxa [based on cited ref(s) only, resp.; coral names have been corrected to reflect current systematics]	Source(s) image dwellings
Cecidocarcinus brychius	Crescentic	"Walvis Ridge"	Enallopsammia rostrata	Zibrowius & Gili, 1990, pl. 6f, 7a, b, e, f
Cecidocarcinus zibrowii	Open pit between branches	New Caledonia (Fr.)	Dendrophyllia alcocki	Manning, 1991, fig. 3
Cryptochirus coralliodytes (= C. rugosus = Cryptochirus rubrilineatus)	Circular & oval	India (Minicoy), Kiribati (Washington Island) + USA (Wake Island), Palau, Vietnam, Israel (Eliat)	Leptoria tenuis, Favia + - , Platygyra lamellina, Favia speciosa + P. lamellina, Favites + Platygyra + Favia	Potts, 1915, pl. 3; Edmundson, 1933, pl. 1a, 4a; Hiro, 1937, pl. 6.7; Fize & Serene, 1957, pl. 10a, d; Simon- Belcher & Achituv, 1997, fig. 5
Dacryomaia japonica	Circular & Oval	Maldives	Leptastrea	Supplementary Figure S3e
Detocarcinus balssi	Crescentic	Ghana, between Gabon - Ghana	Schizoculina africana, -	Supplementary Fig. S3a, USNM 234253, USNM 1177568
Fizesereneia daidai	Oval	Japan	Micromussa amakusensis	Zayasu et al. 2013, fig. 8
Fizesereneia heimi	Oval	Vietnam, Japan	Lobophyllia hemprichii, L. hemprichii +Symphyllia recta	Fize & Serene, 1957, pl. 12f, g; Takeda & Tamura, 1980 (Fizesereneia), fig. 4b, d
Fizesereneia panda	?Oval	Saudi Arabia	Lobophyllia corymbosa	Van der Meij et al., 2015 (Zootaxa), fig. 7
Fizesereneia stimpsoni	Oval	Vietnam, Japan	Acanthastrea echinata, Acanthastrea	Fize & Serene, 1957, pl. 12d; Takeda & Tamura, 1983, pl. 4a, b
Fungicola fagei	Crescentic to slit between septae	Vietnam, Indonesia	Sandalolitha dentata (see Van der Meij, 2015, CtZ), Podabacia crustacea	Fize & Serene, 1957, pl. 13e; Van der Meij et al., 2015 (Ecology and Evolution), fig. 1C
Fungicola syzygia	Crescentic to slit between septae	Malaysia, Vietnam + Indonesia	Pleuractis paumotensis, P. paumotensis + P. moluccensis + Cycloseris sinensis + P. granulosa	Vehof et al., 2014, fig. 1A; Van der Meij et al., 2015 (Ecology and Evolution), fig. 1A, D, E, F
Fungicola utinomi	Crescentic (rounded)	Vietnam, Indonesia	Lithophyllon repanda, L. repanda	Fize & Serene, 1957, pl. 13b; Van der Meij et al., 2015 (Ecology and Evolution), fig. 1G
Hapalocarcinus marsupialis	Chambers (galls)	Palau, USA (Hawaii), Clipperton Island (Fr.), -, Japan, Israel (Eliat), Egypt, Reunion near Madagascar + Tuamotu (French Polynesia)	Pocillopora eydouxi, P. damicornis , Pocillopora elegans, Stylophora pistillata, P. damicornis cespitosa + P. verrucosa + Seriatopora hystrix + S. pistillata, S. pistillata, S. pistillata, - + Pocillopora	Hiro, 1937, fig. 6; MacNamee, 1961, figs. 71, 72; Garth, 1965, fig. 1, 2; Patton, 1976, fig. 6a; Takeda & Tamura, 1981 (Hapalocarcinus), pl. 1-3; Abelson et al., 1991, fig. 1a-c; Mohammed & Yassien, 2013, fig. 2a-c
Hiroia krempfi	Oval	Vietnam, Japan	Hydnophora rigida, H. rigida	Fize & Serene, 1957, pl. 12a; Takeda & Tamura, 1981b, pl. 3c
Kroppcarcinus siderastreicola	Crescentic	Brazil	Siderastrea stellata	Nogueira et al., 2014, figs. 2, 7
Lithoscaptus helleri	Circular & oval	Vietnam, Japan	Favites abdita, Merulinidae + Goniastrea	Fize & Serene, 1957, pl. 10f; Takeda & Tamura, 1981 (Favicola), pl. 3a, c
Lithoscaptus pacificus	Circular	USA (Palmyra Island) + Kiribati (Washington Island)	Favia [+ "Maeandra"]	Edmundson, 1933, pl. 2a, d
Lithoscaptus prionotus	Circular & oval	Malaysia	Oulophyllia bennettae	Supplementary Figure S3b
Lithoscaptus semperi	Circular & oval	Malaysia	Trachyphyllia geoffroyi	Van der Meij, 2015 (Zookeys), fig. 3F
Lithoscaptus tri	Circular	Vietnam	Echinopora lamellosa	Fize & Serene, 1957, pl. 10b, c
Neotroglocarcinus dawydoffi	Crescentic	Vietnam	Turbinaria stellatula	Fize & Serene, 1957, pl. 11e
Neotroglocarcinus hongkongensis (=Neotroglocarcinus monodi)	Crescentic	Japan, Japan, Vietnam	Turbinaria, Turbinaria, T. peltata	Takeda & Tamura, 1980 (Neotroglocarcinus), fig. 2a, b; Takeda & Tamura, 1981b, pl. 1e, f; Fize & Serene, 1957, pl. 11f
Opecarcinus cathyae	Crescentic	Indonesia, Malaysia	Pavona clavus, P. bipartita	Hoeksema & Van der Meij, 2013; Vehof et al., 2014, fig. 1E
Opecarcinus crescentus	Crescentic	Kiribati (Christmas Island), Vietnam, Clipperton Island (Fr.), W-Mexico, Japan	Pavona duerdeni, P. frondifera, P. varians + P. clivosa, P. gigantea, Pavona,	Edmundson, 1933, pl. 4c; Fize & Serene, 1957, pl. 11b; Garth, 1965, figs. 3, 4, 6; Garth & Hopkins, 1968, fig. 1; Takeda & Tamura, 1981b, pl. 2f
Opecarcinus hypostegus	Crescentic	E-Mexico, Curaçao	Agaricia, A. humilis	Kropp & Manning, 1987, fig. 10d, e; Van der Meij, 2014 (BMS), fig. 1A
Opecarcinus lobifrons	Crescentic	Maldives	Gardineroseris planulata	Supplementary Figure S3f
Pelycomaia minuta	Circular & oval	USA (Oahu), Vietnam	Cyphastrea ocellina, C. microphthalma	Edmundson, 1933, pl. 3e; Fize & Serene, 1957, pl. 10g
Pseudocryptochirus viridis	Crescentic	Vietnam, -, -, Malaysia	Turbinaria frondens [T. pustulosa] Turbinaria, Turbinaria, Turbinaria	Fize & Serene, 1957, pl. 11d; Patton, 1976, fig. 6b; Van der Meij, 2012, fig. 1i; Vehof et al., 2014, fig. 1I
Pseudohapalocarcinus ransoni	Chambers (galls)	Vietnam, Japan, Malaysia	Pavona frondifera, P. frondifera, P. cactus	Fize & Serene, 1957, pl. 8.8, 11c; Takeda & Tamura, 1980 (Pseudohapalocarcinus), pl. 2, 3; Supplementary Figure S3c
Sphenomaia pyriformis	Circular & oval	Kiribati (Washington Island), Malaysia	Favites abdita, Astrea curta	Edmundson, 1933, pl. 3a; Supplementary Figure S3e
Troglocarcinus corallicola	Crescentic	Belize + USA (Florida), Saint Helena, E-Mexico, Brazil, USA (Florida), Curaçao, USA (Florida)	Manicina areolata + Oculina varicosa, Sclerhelia hirtella, M. areolata, Siderastrea stellata, M. areolata; (Curacao: Meandrina meandrites, Orbicella annularis, Orbicella faveolata, Orbicella franksi, Colpophyllia natans, Diploria labyrinthiformis, Favia fragum), M. areolata	Kropp & Manning, 1987, fig. 10a-c; Den Hartog, 1989, fig on p. 118; Carricart-Ganivet et al., 2004, fig. 2; Johnson et al., 2006, fig. 4; Van der Meij, 2014 (BMS), figs. 1B, D-F, 2; Figure 1
Troglocarcinus hirsutus	Crescentic	Brazil	Mussismilia braziliensis + M. hispida + M. harttii	Canário et al., 2015, fig. 7
Utinomiella dimorpha (=Pseudocryptochirus kahe)	Circular & oval	USA (Oahu), Japan	Pocilloporidae, Pocillopora	McCain & Coles, 1979, pl. 1; Takeda & Tamura, 1981b, pl. 4e
Xynomaia boissoni	Oval	Vietnam	Echinophyllia aspera	Fize & Serene, 1957, pl. 12c
Xynomaia sheni	Oval	Vietnam	Pectinia lactuca	Fize & Serene, 1957, pl. 12b
Zibrovia galea	Circular & oval	Madagascar + Phillipines	Phyllangia	Kropp & Manning, 1995, fig. 3a, b, d
